# Supplementary material for: The Effect and Safety of Thunder-Fire Moxibustion for Low Back Pain: A Meta-Analysis of Randomized Controlled Trials
Source: Evid Based Complement Alternat Med. 2022 May 18;2022:6114417. doi: 10.1155/2022/6114417 (PMC9132655; doi:10.1155/2022/6114417)
Supplement: Supplementary Materials — PRISMA 2020 Checklist. Appendix search strategies. [file 6114417.f1.zip]

Archive with 2 entries (2 files):
- 6114417.f1/Appendix search strategies..docx
- 6114417.f1/PRISMA_2020_checklist.pdf
